# Supplementary material for: Chemical Variability of the Essential Oils from Two Portuguese Apiaceae: Coriandrum sativum L. and Foeniculum vulgare Mill
Source: Plants (Basel). 2023 Jul 24;12(14):2749. doi: 10.3390/plants12142749 (PMC10384636; doi:10.3390/plants12142749)
Supplement: Supplementary file 1 [file plants-12-02749-s001.zip]

Archive with 1 entries (1 files):
- plants-2516984-supplementary.pdf
